# Supplementary material for: Molecular Characterisation of a Supergene Conditioning Super-High Vitamin C in Kiwifruit Hybrids
Source: Plants (Basel). 2019 Jul 22;8(7):237. doi: 10.3390/plants8070237 (PMC6681377; doi:10.3390/plants8070237)
Supplement: Supplementary file 1 [file plants-08-00237-s001.zip]

Archive with 1 entries (1 files):
- plants-547230-supplementary.fasta
